# Supplementary material for: Natural variations at the Stay-Green gene promoter control lifespan and yield in rice cultivars
Source: Nat Commun. 2020 Jun 4;11:2819. doi: 10.1038/s41467-020-16573-2 (PMC7272468; doi:10.1038/s41467-020-16573-2)
Supplement: Supplementary file 4 — Supplementary Data 1 [file 41467_2020_16573_MOESM4_ESM.xlsx]

## Sheet: Sheet2
Supplementary Data 1. Polymorphisms and chlorophyll content of Accessions used in this study					Polymorphic promoter sites																					CHL (μg/cm2)
NO.	Accession name	Country of Origin	Subspecies	Haplotype	-1904	-1897	-1896	-1874	-1863	-1854	-1825	-1731	-1766	-1377	-1362	-1322	-862	-510	-443	-440	-414	-402	-397	-359	-236
1	BHADOIA 685	Bangladesh	AUS	1	A	T	T	A	C	T	A	G	T	AAAAGCTC	A	G	A	T	C	-	G	G	G	A	C	81.6667
2	Champa 803	Vietnam	IND	1	A	T	T	A	C	T	A	G	T	AAAAGCTC	A	G	A	T	C	-	G	G	G	A	C	93.4
3	Chetea chara	Nepal	IND	1	A	T	T	A	C	T	A	G	T	AAAAGCTC	A	G	A	T	C	-	G	G	G	A	C	63.8
4	Dee-Geo-Woo-Gen	Taiwan	IND	1	A	T	T	A	C	T	A	G	T	AAAAGCTC	A	G	A	T	C	-	G	G	G	A	C	87
5	GUAN-YIN-TSAN	China	IND	1	A	T	T	A	C	T	A	G	T	AAAAGCTC	A	G	A	T	C	-	G	G	G	A	C	91.8
6	IR35410-50-2-2-1	Philippines	IND	1	A	T	T	A	C	T	A	G	T	AAAAGCTC	A	G	A	T	C	-	G	G	G	A	C	103
7	IR36	Philippines	IND	1	A	T	T	A	C	T	A	G	T	AAAAGCTC	A	G	A	T	C	-	G	G	G	A	C	34.6
8	IR8	Philippines	IND	1	A	T	T	A	C	T	A	G	T	AAAAGCTC	A	G	A	T	C	-	G	G	G	A	C	22.8
9	IRGA409	Brazil	IND	1	A	T	T	A	C	T	A	G	T	AAAAGCTC	A	G	A	T	C	-	G	G	G	A	C	83.3333
10	JAYA	India	IND	1	A	T	T	A	C	T	A	G	T	AAAAGCTC	A	G	A	T	C	-	G	G	G	A	C	40
11	Khao dawkmal 4-2-105	Thailand	IND	1	A	T	T	A	C	T	A	G	T	AAAAGCTC	A	G	A	T	C	-	G	G	G	A	C	138.8
12	KUN-MIN-TSIEH-HUNAN	China	IND	1	A	T	T	A	C	T	A	G	T	AAAAGCTC	A	G	A	T	C	-	G	G	G	A	C	37.6667
13	Minghui 86	China	IND	1	A	T	T	A	C	T	A	G	T	AAAAGCTC	A	G	A	T	C	-	G	G	G	A	C	83.3333
14	NEP MY	Vietnam	IND	1	A	T	T	A	C	T	A	G	T	AAAAGCTC	A	G	A	T	C	-	G	G	G	A	C	25.3333
15	Nep Ran	Vietnam	IND	1	A	T	T	A	C	T	A	G	T	AAAAGCTC	A	G	A	T	C	-	G	G	G	A	C	81.5
16	NEP THOM	Vietnam	IND	1	A	T	T	A	C	T	A	G	T	AAAAGCTC	A	G	A	T	C	-	G	G	G	A	C	73.1111
17	PA-TOU-HUNG	China	IND	1	A	T	T	A	C	T	A	G	T	AAAAGCTC	A	G	A	T	C	-	G	G	G	A	C	131
18	TAICHUNG NATIVE 1	Taiwan	IND	1	A	T	T	A	C	T	A	G	T	AAAAGCTC	A	G	A	T	C	-	G	G	G	A	C	149.833
19	Te qing	China	IND	1	A	T	T	A	C	T	A	G	T	AAAAGCTC	A	G	A	T	C	-	G	G	G	A	C	105
20	ZHEN SHAN 98	China	IND	1	A	T	T	A	C	T	A	G	T	AAAAGCTC	A	G	A	T	C	-	G	G	G	A	C	126.556
21	HSIAO CHIU KU	China	TEJ	1	A	T	T	A	C	T	A	G	T	AAAAGCTC	A	G	A	T	C	-	G	G	G	A	C	119.167
22	TA TSAO	China	TEJ	1	A	T	T	A	C	T	A	G	T	AAAAGCTC	A	G	A	T	C	-	G	G	G	A	C	115
23	TAINAN-IKU446	Taiwan	TEJ	1	A	T	T	A	C	T	A	G	T	AAAAGCTC	A	G	A	T	C	-	G	G	G	A	C	110.8
24	WC 7	China	TEJ	1	A	T	T	A	C	T	A	G	T	AAAAGCTC	A	G	A	T	C	-	G	G	G	A	C	146.6
25	LAC23	Liberia	TRJ	1	A	T	T	A	C	T	A	G	T	AAAAGCTC	A	G	A	T	C	-	G	G	G	A	C	135
26	BASMATI	Pakistan	ARO	2	A	T	T	A	T	C	G	G	G	AAAAGCTC	A	A	A	T	C	A	G	G	G	A	C	93.8333
27	DA28	Bangladesh	ARO	2	A	T	T	A	T	C	G	G	G	AAAAGCTC	A	A	A	T	C	A	G	G	G	A	C	52.1667
28	DA8	Bangladesh	ARO	2	A	T	T	A	T	C	G	G	G	AAAAGCTC	A	A	A	T	C	A	G	G	G	A	C	47
29	BJ1	India	AUS	2	A	T	T	A	T	C	G	G	G	AAAAGCTC	A	A	A	T	C	A	G	G	G	A	C	59
30	DZ78	Bangladesh	AUS	2	A	T	T	A	T	C	G	G	G	AAAAGCTC	A	A	A	T	C	A	G	G	G	A	C	97
31	Kasalath	India	IND	2	A	T	T	A	T	C	G	G	G	AAAAGCTC	A	A	A	T	C	A	G	G	G	A	C	83
32	CO 25	India	IND	2	A	T	T	A	T	C	G	G	G	AAAAGCTC	A	A	A	T	C	A	G	G	G	A	C	94
33	PEH-KUH-TSAO-TU (ACC 8237)	Taiwan	IND	2	A	T	T	A	T	C	G	G	G	AAAAGCTC	A	A	A	T	C	A	G	G	G	A	C	53.8
34	DHOLI BORO	Bangladesh	TRJ	2	A	T	T	A	T	C	G	G	G	AAAAGCTC	A	A	A	T	C	A	G	G	G	A	C	74.1429
35	CHAU-FON-THOU	China	IND	3	A	T	T	A	C	C	G	G	T	AAAAGCTC	A	G	A	T	C	A	G	G	G	A	C	111
36	WC 19	China	TEJ	3	A	T	T	A	C	C	G	G	T	AAAAGCTC	A	G	A	T	C	A	G	G	G	A	C	141
37	DHALASHAITA	Bangladesh	AUS	4	A	T	A	A	C	C	G	A	T	AAAAGCTC	A	A	A	T	C	-	A	G	A	A	C	99.75
38	GHATI KAMMA NANGARHAR	Afghanistan	AUS	4	A	T	A	A	C	C	G	A	T	AAAAGCTC	A	A	A	T	C	-	A	G	A	A	C	45
39	PHUDUGEY	Bhutan	AUS	4	A	T	A	A	C	C	G	A	T	AAAAGCTC	A	A	A	T	C	-	A	G	A	A	C	107
40	Bico Branco	Brazil	ARO	5	G	T	A	G	C	C	G	G	G	--------	G	A	T	C	C	A	G	A	G	-	-	219.333
41	ARC 10352	India	AUS	5	G	T	A	G	C	C	G	G	G	--------	G	A	T	C	C	A	G	A	G	-	-	152
42	DZ78	Bangladesh	AUS	5	G	T	A	G	C	C	G	G	G	--------	G	A	T	C	C	A	G	A	G	-	-	208.889
43	KALAMKATI	India	AUS	5	G	T	A	G	C	C	G	G	G	--------	G	A	T	C	C	A	G	A	G	-	-	122.25
44	T1	India	AUS	5	G	T	A	G	C	C	G	G	G	--------	G	A	T	C	C	A	G	A	G	-	-	135.25
45	Badal 613	Bangladesh	IND	5	G	T	A	G	C	C	G	G	G	--------	G	A	T	C	C	A	G	A	G	-	-	292.4
46	Padi hitam Melayu	Indonesia	IND	5	G	T	A	G	C	C	G	G	G	--------	G	A	T	C	C	A	G	A	G	-	-	176.8
47	Pratao	Brazil	IND	5	G	T	A	G	C	C	G	G	G	--------	G	A	T	C	C	A	G	A	G	-	-	102
48	TD54	Thailand	IND	5	G	T	A	G	C	C	G	G	G	--------	G	A	T	C	C	A	G	A	G	-	-	134.143
49	NEP HOA VANG	Vietnam	TEJ	5	G	T	A	G	C	C	G	G	G	--------	G	A	T	C	C	A	G	A	G	-	-	192.8
50	Norin 21	Japan	TEJ	5	G	T	A	G	C	C	G	G	G	--------	G	A	T	C	C	A	G	A	G	-	-	255.75
51	IAC25	Brazil	TRJ	5	G	T	A	G	C	C	G	G	G	--------	G	A	T	C	C	A	G	A	G	-	-	208.833
52	IRAT177	French Guiana	TRJ	5	G	T	A	G	C	C	G	G	G	--------	G	A	T	C	C	A	G	A	G	-	-	213.6
53	MAINTIMOLOTSY 1226	Madagascar	TRJ	5	G	T	A	G	C	C	G	G	G	--------	G	A	T	C	C	A	G	A	G	-	-	201.143
54	OS6	Nigeria	TRJ	5	G	T	A	G	C	C	G	G	G	--------	G	A	T	C	C	A	G	A	G	-	-	158.429
55	PADI KASALLE	Indonesia	TRJ	5	G	T	A	G	C	C	G	G	G	--------	G	A	T	C	C	A	G	A	G	-	-	184.4
56	DOM-SOFID	Iran	ARO	6	G	T	T	G	C	C	G	G	G	--------	G	A	T	C	C	A	G	A	G	-	-	279.833
57	FIROOZ	Iran	ARO	6	G	T	T	G	C	C	G	G	G	--------	G	A	T	C	C	A	G	A	G	-	-	247.333
58	FIROOZ (ACC 39261)	Iran	ARO	6	G	T	T	G	C	C	G	G	G	--------	G	A	T	C	C	A	G	A	G	-	-	197.333
59	PADI HOJONG (ACC 8192)	Indonesia	IND	6	G	T	T	G	C	C	G	G	G	--------	G	A	T	C	C	A	G	A	G	-	-	250.875
60	Baek Jang Brou 22	Korea, South	TEJ	6	G	T	T	G	C	C	G	G	G	--------	G	A	T	C	C	A	G	A	G	-	-	246.6
61	Seratus Malam	Indonesia	IND	7	G	T	A	G	C	C	G	G	G	--------	G	A	T	C	T	A	G	A	G	-	-	113.6
62	Lemont	United States	TRJ	7	G	T	A	G	C	C	G	G	G	--------	G	A	T	C	T	A	G	A	G	-	-	208.3
63	N22	India	TRJ	7	G	T	A	G	C	C	G	G	G	--------	G	A	T	C	T	A	G	A	G	-	-	174.2
64	Padi Adongdumarat	Malaysia	TRJ	7	G	T	A	G	C	C	G	G	G	--------	G	A	T	C	T	A	G	A	G	-	-	146.3
65	TCHAMPA (ACC32368)	Iran	ARO	8	G	A	A	G	C	C	G	G	G	--------	G	A	T	C	C	A	G	A	G	-	C	291
66	NANJING 11	China	IND	8	G	A	A	G	C	C	G	G	G	--------	G	A	T	C	C	A	G	A	G	-	C	194.4
67	Aedal	Korea, South	TEJ	8	G	A	A	G	C	C	G	G	G	--------	G	A	T	C	C	A	G	A	G	-	C	202
68	AGOSTANO	Italy	TEJ	8	G	A	A	G	C	C	G	G	G	--------	G	A	T	C	C	A	G	A	G	-	C	292.6
69	AICHI-ASAHI	Japan	TEJ	8	G	A	A	G	C	C	G	G	G	--------	G	A	T	C	C	A	G	A	G	-	C	224.4
70	Baek Cheonn Do	Korea, South	TEJ	8	G	A	A	G	C	C	G	G	G	--------	G	A	T	C	C	A	G	A	G	-	C	188
71	BAEK CHUN SIRA	Korea, South	TEJ	8	G	A	A	G	C	C	G	G	G	--------	G	A	T	C	C	A	G	A	G	-	C	204.714
72	Baek chun Sira Kona	Korea, South	TEJ	8	G	A	A	G	C	C	G	G	G	--------	G	A	T	C	C	A	G	A	G	-	C	257.667
73	BAEK KIONG ZO	Korea, South	TEJ	8	G	A	A	G	C	C	G	G	G	--------	G	A	T	C	C	A	G	A	G	-	C	283.2
74	Beonjo	Korea, South	TEJ	8	G	A	A	G	C	C	G	G	G	--------	G	A	T	C	C	A	G	A	G	-	C	311.2
75	CHODONGJI	Korea, South	TEJ	8	G	A	A	G	C	C	G	G	G	--------	G	A	T	C	C	A	G	A	G	-	C	179.375
76	Chujing 6	China	TEJ	8	G	A	A	G	C	C	G	G	G	--------	G	A	T	C	C	A	G	A	G	-	C	261.6
77	CHUAN	China	TEJ	8	G	A	A	G	C	C	G	G	G	--------	G	A	T	C	C	A	G	A	G	-	C	279.833
78	Chuan 2	Taiwan	TEJ	8	G	A	A	G	C	C	G	G	G	--------	G	A	T	C	C	A	G	A	G	-	C	130
79	Cs-M3	USA	TEJ	8	G	A	A	G	C	C	G	G	G	--------	G	A	T	C	C	A	G	A	G	-	C	155.286
80	Geumo Byeo 1	Korea, South	TEJ	8	G	A	A	G	C	C	G	G	G	--------	G	A	T	C	C	A	G	A	G	-	C	474.8
81	HAGINOMAEMOCHI	Japan	TEJ	8	G	A	A	G	C	C	G	G	G	--------	G	A	T	C	C	A	G	A	G	-	C	201
82	HEUKGAENG	Korea, South	TEJ	8	G	A	A	G	C	C	G	G	G	--------	G	A	T	C	C	A	G	A	G	-	C	242.6
83	Hsiao Fang Chu	China	TEJ	8	G	A	A	G	C	C	G	G	G	--------	G	A	T	C	C	A	G	A	G	-	C	300.625
84	HU-LU-TUO	China	TEJ	8	G	A	A	G	C	C	G	G	G	--------	G	A	T	C	C	A	G	A	G	-	C	287.2
85	KAMENOO	Japan	TEJ	8	G	A	A	G	C	C	G	G	G	--------	G	A	T	C	C	A	G	A	G	-	C	231
86	KIBI	Japan	TEJ	8	G	A	A	G	C	C	G	G	G	--------	G	A	T	C	C	A	G	A	G	-	C	227.833
87	Koshihikari	Japan	TEJ	8	G	A	A	G	C	C	G	G	G	--------	G	A	T	C	C	A	G	A	G	-	C	289.6
88	Kotobuki	Japan	TEJ	8	G	A	A	G	C	C	G	G	G	--------	G	A	T	C	C	A	G	A	G	-	C	221.2
89	Norin 1	Japan	TEJ	8	G	A	A	G	C	C	G	G	G	--------	G	A	T	C	C	A	G	A	G	-	C	354.143
90	Norin 2	Japan	TEJ	8	G	A	A	G	C	C	G	G	G	--------	G	A	T	C	C	A	G	A	G	-	C	258.667
91	NPE251	Pakistan	TEJ	8	G	A	A	G	C	C	G	G	G	--------	G	A	T	C	C	A	G	A	G	-	C	318.8
92	NPE832	Pakistan	TEJ	8	G	A	A	G	C	C	G	G	G	--------	G	A	T	C	C	A	G	A	G	-	C	283.4
93	ORO	Chile	TEJ	8	G	A	A	G	C	C	G	G	G	--------	G	A	T	C	C	A	G	A	G	-	C	233.8
94	OSTIGLIA	Argentina	TEJ	8	G	A	A	G	C	C	G	G	G	--------	G	A	T	C	C	A	G	A	G	-	C	263
95	TAICHUNG	Taiwan	TEJ	8	G	A	A	G	C	C	G	G	G	--------	G	A	T	C	C	A	G	A	G	-	C	286.2
96	TAINAN-IKU512	Taiwan	TEJ	8	G	A	A	G	C	C	G	G	G	--------	G	A	T	C	C	A	G	A	G	-	C	320
97	TAIPEI 309	Taiwan	TEJ	8	G	A	A	G	C	C	G	G	G	--------	G	A	T	C	C	A	G	A	G	-	C	335.4
98	Zhong Hua 10	China	TEJ	8	G	A	A	G	C	C	G	G	G	--------	G	A	T	C	C	A	G	A	G	-	C	308.5
99	NIPPONBARE	Japan	TEJ	8	G	A	A	G	C	C	G	G	G	--------	G	A	T	C	C	A	G	A	G	-	C	232.9
100	HONDURAS	United States	TRJ	8	G	A	A	G	C	C	G	G	G	--------	G	A	T	C	C	A	G	A	G	-	C	326.6
101	Kotobukimochi	Japan	TRJ	8	G	A	A	G	C	C	G	G	G	--------	G	A	T	C	C	A	G	A	G	-	C	259.4
102	L202	United States	TRJ	8	G	A	A	G	C	C	G	G	G	--------	G	A	T	C	C	A	G	A	G	-	C	234.1
103	NOVA 66	United States	TRJ	8	G	A	A	G	C	C	G	G	G	--------	G	A	T	C	C	A	G	A	G	-	C	203.9
104	Saturn	United States	TRJ	8	G	A	A	G	C	C	G	G	G	--------	G	A	T	C	C	A	G	A	G	-	C	219.7
105	M 202	United States	TRJ	8	G	A	A	G	C	C	G	G	G	--------	G	A	T	C	C	A	G	A	G	-	C	324
106	W0106	India	O.nivara		A	T	T	A	C	C	G	G	G	AAAAGCTC	A	A	A	T	C	-	G	G	G	A	C	-
107	W0120	India	O.nivara		A	T	T	A	C	C	G	G	G	AAAAGCTC	A	A	A	T	C	-	G	G	G	A	C	-
108	JP4366	India	O.rufipogon		G	T	T	G	C	C	G	G	G	--------	A	A	T	C	C	A	G	G	G	A	C	-
109	JP4367	India	O.rufipogon		G	T	T	G	C	C	G	G	G	--------	A	A	T	C	C	A	G	G	G	A	C	-
