# Supplementary material for: Natural variations at the Stay-Green gene promoter control lifespan and yield in rice cultivars
Source: Nat Commun. 2020 Jun 4;11:2819. doi: 10.1038/s41467-020-16573-2 (PMC7272468; doi:10.1038/s41467-020-16573-2)
Supplement: Supplementary file 5 — Supplementary Data 2 [file 41467_2020_16573_MOESM5_ESM.xlsx]

## Sheet: sheet
Supplementary Data 2. Comparison of 101 SNP calls by GBS
Chr.	marker name	SNP Cooridnate (bp)	Position (cM)	Rerference seq. (Nipponbare)	GBS_SNP call
					Junam	IR72
9	chr09-1	956526	1.46	G	G	C
9	chr09-2	1169715	5.8	T	T	TATCATGC
9	chr09-3	1299213	1.94	G	G	T
9	chr09-4	1365858	0	C	C	T
9	chr09-5	1365910	0	C	C	T
9	chr09-6	1524631	3.87	G	G	A
9	chr09-7	1712327	1.94	C	C	T
9	chr09-8	1727281	7.98	T	T	C
9	chr09-9	1727287	7.98	C	C	T
9	chr09-10	2081939	6.28	C	C	A
9	chr09-11	2320757	9.2	G	G	A
9	chr09-12	2557599	9.2	G	G	A
9	chr09-13	3211622	6.76	T	T	TA
9	chr09-14	3482416	9.44	T	T	TA
9	chr09-15	3607525	9.44	A	A	C
9	chr09-16	4228783	9.44	A	A	C
9	chr09-17	4427876	9.68	C	C	T
9	chr09-18	5176179	10.16	G	G	A
9	chr09-19	5555829	9.92	T	T	C
9	chr09-20	5831339	11.12	A	A	G
9	chr09-21	6957550	13.54	T	T	C
9	chr09-22	7410842	15.2	ACTAG	ACTAG	A
9	chr09-23	7754140	16.62	A	A	C
9	chr09-24	7799654	18.54	T	T	C
9	chr09-25	7799737	18.54	C	C	A
9	chr09-26	7799762	18.54	C	C	G
9	chr09-27	7799781	18.54	A	A	G
9	chr09-28	9221065	26.13	AGTGTGCGCGGATG	AGTGTGCGCGGATG	A
9	chr09-29	9340956	29.14	G	G	A
9	chr09-30	9378487	30.75	TG	TG	T
9	chr09-31	9919570	33.11	G	G	A
9	chr09-32	10793495	35.99	T	T	C
9	chr09-33	11020728	37.41	C	C	G
9	chr09-34	11020733	37.41	G	G	A
9	chr09-35	11707475	48.03	T	T	C
9	chr09-36	11748835	39.32	T	T	C
9	chr09-37	12078940	42.22	C	C	CTAA
9	chr09-38	12086978	40.03	C	C	G
9	chr09-39	12385874	61.43	T	T	C
9	chr09-40	12385878	54.52	G	G	A
9	chr09-41	12419075	59.47	A	A	G
9	chr09-42	12419143	59.47	C	C	G
9	chr09-43	12778291	63.36	AG	AG	A
9	chr09-44	12783025	64.82	CTA	CTA	C
9	chr09-45	12893335	65.8	A	A	AT
9	chr09-46	12915373	66.52	G	G	A
9	chr09-47	13152277	69.23	A	A	G
9	chr09-48	13167168	70.19	C	C	G
9	chr09-49	13641434	72.4	C	C	CA
9	chr09-50	14819153	79.57	C	C	A
9	chr09-51	14955979	81.73	A	A	C
9	chr09-52	15126806	84.13	C	C	G
9	chr09-53	15279960	84.83	C	C	T
9	chr09-54	15692259	87.65	AT	AT	A
9	chr09-55	15709114	86.71	C	C	CAG
9	chr09-56	15868907	89.07	C	C	T
9	chr09-57	16362265	91.21	C	C	A
9	chr09-58	16415254	91.91	C	C	G
9	chr09-59	16574479	93.55	A	A	G
9	chr09-60	16689493	108.92	A	A	G
9	chr09-61	16735261	108.21	C	C	G
9	chr09-62	16750468	107.51	T	T	G
9	chr09-63	16765900	107.05	A	A	ATCGTC
9	chr09-64	16793230	100.16	G	G	A
9	chr09-65	17034664	111.54	G	G	T
9	chr09-66	17108948	113.41	T	T	C
9	chr09-67	17109424	114.33	T	T	C
9	chr09-68	17133137	114.79	A	A	T
9	chr09-69	17190020	112.47	C	C	A
9	chr09-70	17208393	114.1	G	G	A
9	chr09-71	17425499	113.64	T	T	C
9	chr09-72	17510004	115.72	G	G	T
9	chr09-73	17534675	116.18	A	A	T
9	chr09-74	17558068	117.1	T	T	C
9	chr09-75	17704417	118.74	A	A	G
9	chr09-76	17826679	121.54	T	T	TGTGCGTGCGTGC
9	chr09-77	17838906	120.84	A	A	G
9	chr09-78	17842843	120.15	C	C	T
9	chr09-79	17868845	122.7	C	C	T
9	chr09-80	17868846	122.7	T	T	C
9	chr09-81	17868857	122.7	CT	CT	C
9	chr09-82	17934101	126.24	CCCGACACAGTACACGATCG	CCCGACACAGTACACGATCG	C
9	chr09-83	17934737	128.39	C	C	A
9	chr09-84	17981829	124.1	G	G	A
9	chr09-85	18083300	130.72	CAATATCCA	CAATATCCA	C
9	chr09-86	18475852	132.55	T	T	C
9	chr09-87	18643055	133	T	T	C
9	chr09-88	18669560	133.23	A	A	G
9	chr09-89	18891473	134.12	A	A	G
9	chr09-90	19079438	134.12	T	T	TCA
9	chr09-91	19101833	134.12	C	C	T
9	chr09-92	19251147	134.12	T	T	C
9	chr09-93	19288203	135.71	TGGCCATGCCGTTGG	TGGCCATGCCGTTGG	T
9	chr09-94	19331280	137.29	A	A	C
9	chr09-95	19389749	137.29	C	C	T
9	chr09-96	19488131	138.85	A	A	AAG
9	chr09-97	19810395	140.63	GTTGA	GTTGA	G
9	chr09-98	19953461	140.63	T	T	A
9	chr09-99	20224355	141.3	G	G	GAAAA
9	chr09-100	20321990	141.74	T	T	C
9	chr09-101	20352957	143.11	ATCACCCGATCGG	ATCACCCGATCGG	A
9	chr09-102	20374897	141.74	G	G	A
9	chr09-103	20571770	146.11	TC	TC	T
9	chr09-104	20739630	147.45	CGGA	CGGA	C
9	chr09-105	20748342	150.14	G	G	C
9	chr09-106	20840396	150.14	A	A	G
9	chr09-107	20897668	148.58	C	C	G
9	chr09-108	20898009	150.14	A	A	C
9	chr09-109	20971550	151.98	AAAAAAAAC	AAAAAAAAC	A
9	chr09-110	20971555	154.54	AAACAAAA	AAACAAAA	A
9	chr09-111	21003726	155.21	G	G	C
9	chr09-112	21083843	155.88	T	T	C
9	chr09-113	21184945	158.37	G	G	GTC
9	chr09-114	21267343	158.37	C	C	G
9	chr09-115	21364349	160.89	C	C	T
9	chr09-116	21648050	161.56	C	C	CAT
9	chr09-117	21668509	162.69	CA	CA	C
9	chr09-118	22091692	162.47	T	T	A
9	chr09-119	22389262	164.06	CGTCTTCTAT	CGTCTTCTAT	C
9	chr09-120	22503955	164.06	G	G	A
9	chr09-121	22561709		T	T	G
9	chr09-122	22766925		G	G	GAGTGTATCATAC
9	chr09-123	22784139		ACT	ACT	A
