# Supplementary material for: Natural variations at the Stay-Green gene promoter control lifespan and yield in rice cultivars
Source: Nat Commun. 2020 Jun 4;11:2819. doi: 10.1038/s41467-020-16573-2 (PMC7272468; doi:10.1038/s41467-020-16573-2)
Supplement: Supplementary file 6 — Source Data [file 41467_2020_16573_MOESM6_ESM.xlsx]

## Sheet: Fig. 1d
Fig. 1d	Quantification of color changes of the flag leaves at 1, 4 and 7 weeks after heading by Automated Colourimetric Assay
	Junam(JN)						Nampyeong (NP)						IR72						IR64
Weeks		%Green	%GreenYellow	%Yellow	%Brown			%Green	%GreenYellow	%Yellow	%Brown			%Green	%GreenYellow	%Yellow	%Brown			%Green	%GreenYellow	%Yellow	%Brown
1W	Replicate1	100	0	0	0		Replicate1	100	0	0	0		Replicate1	99.9793	0.0206868	0	0		Replicate1	99.9374	0.0417275	0.0208638	0
	Replicate2	100	0	0	0		Replicate2	100	0	0	0		Replicate2	100	0	0	0		Replicate2	100	0	0	0
	Replicate3	100	0	0	0		Replicate3	100	0	0	0		Replicate3	99.9794	0.0206101	0	0		Replicate3	99.9485	0.051511	0	0
	Replicate4	100	0	0	0		Replicate4	100	0	0	0		Replicate4	100	0	0	0		Replicate4	100	0	0	0
4W	Replicate1	99.9353	0.0647354	0	0		Replicate1	100	0	0	0		Replicate1	89.0153	1.15628	9.82842	0		Replicate1	91.0708	1.43776	7.49149	0
	Replicate2	100	0	0	0		Replicate2	99.9163	0.083682	0	0		Replicate2	82.0423	2.02392	15.9338	0		Replicate2	81.0624	2.19944	16.7381	0
	Replicate3	99.9828	0.0172384	0	0		Replicate3	99.9809	0.0190767	0	0		Replicate3	99.3591	0.260365	0.380533	0		Replicate3	66.6315	2.79389	28.1146	2.46002
	Replicate4	99.7942	0.0857633	0.120069	0		Replicate4	99.9414	0.0585823	0	0		Replicate4	96.05	1.14388	2.80608	0		Replicate4	79.4812	2.93381	15.9571	1.62791
7w	Replicate1	78.8081	2.55141	18.0312	0.609292		Replicate1	36.351	4.27112	58.9136	0.464253		Replicate1	0	6.46125	74.4351	19.1036		Replicate1	0.0924855	3.53757	43.2832	53.0867
	Replicate2	96.087	0.859389	3.05357	0		Replicate2	65.6763	4.29952	29.5411	0.483092		Replicate2	0	8.42883	56.0224	35.5488		Replicate2	0.246154	4.10256	55.2	40.4513
	Replicate3	97.9596	0.791172	1.24922	0		Replicate3	24.9862	7.00789	68.0059	0		Replicate3	0.605232	4.43186	28.8364	66.1265		Replicate3	0.768425	4.94237	57.4921	36.7971
	Replicate4	89.4582	1.46924	8.50321	0.56933		Replicate4	88.582	1.62819	9.66612	0.12366		Replicate4	1.60179	4.56323	44.1237	49.7113		Replicate4	0.14197	3.12334	45.5546	51.1801

## Sheet: Fig. 1e
Fig. 1e	Quantification of color changes of the second upper leaves at 1, 4 and 7 weeks after heading by Automated Colourimetric Assay
	JN						NP						IR72						IR64
Weeks		%Green	%GreenYellow	%Yellow	%Brown			%Green	%GreenYellow	%Yellow	%Brown			%Green	%GreenYellow	%Yellow	%Brown			%Green	%GreenYellow	%Yellow	%Brown
1W	Replicate1	100	0	0	0		Replicate1	100	0	0	0		Replicate1	99.9018	0.0490838	0.0490838	0		Replicate1	100	0	0	0
	Replicate2	99.8935	0.0266134	0.0798403	0		Replicate2	100	0	0	0		Replicate2	99.8531	0.0652848	0.081606	0		Replicate2	99.9588	0.0411749	0	0
	Replicate3	100	0	0	0		Replicate3	99.96	0.0133387	0.0266773	0		Replicate3	99.9363	0.0318624	0.0318624	0		Replicate3	100	0	0	0
	Replicate4	99.9714	0.0285714	0	0		Replicate4	99.9676	0.0161865	0.0161865	0		Replicate4	99.4776	0.368777	0.153657	0		Replicate4	100	0	0	0
4W	Replicate1	88.0496	1.08778	10.1677	0.694969		Replicate1	98.685	0.598802	0.692732	0.0234824		Replicate1	66.3136	4.38294	28.893	0.410487		Replicate1	74.1712	4.03408	13.833	7.96166
	Replicate2	99.8579	0.130239	0.0118399	0		Replicate2	97.1289	1.27462	1.48062	0.115875		Replicate2	55.6823	4.06611	27.8046	12.447		Replicate2	39.6811	4.9218	27.5222	27.8749
	Replicate3	99.629	0.344508	0.0265006	0		Replicate3	99.491	0.395928	0.113122	0		Replicate3	65.3852	2.7711	13.6953	18.1483		Replicate3	48.7538	0.755749	22.5277	27.9627
	Replicate4	99.6277	0.252626	0.0930727	0.0265922														Replicate4	68.277	2.20075	14.1975	15.3247
	Replicate5	93.8251	1.53193	3.93589	0.707047
7W	Replicate1	1.00944	10.6539	80.2172	8.11938		Replicate1	3.53666	11.7683	80.7147	3.98028		Replicate1	0.0149903	6.28092	82.1316	11.5725		Replicate1	11.5586	11.8494	47.1794	29.4126
	Replicate2	23.9183	9.03413	54.3876	12.66		Replicate2	0.302035	11.9107	80.8011	6.98621		Replicate2	0	11.0036	67.9146	21.0819		Replicate2	6.45399	8.46626	45.1534	39.9264
	Replicate3	1.78117	13.4012	68.3913	16.4264		Replicate3	0.296988	13.3644	77.7259	8.61264		Replicate3	1.74278	3.79216	62.498	31.9671		Replicate3	3.18816	8.82437	49.6584	38.3291
	Replicate4	0.208594	9.51189	65.5124	24.7671		Replicate4	8.63196	7.83187	71.0728	12.4634		Replicate4	0	10.7945	48.6069	40.5986		Replicate4	9.62933	7.87854	44.1116	38.3805
																			Replicate5	4.81006	7.37907	41.4321	46.3788

## Sheet: Fi. 1f
Fi. 1f	Temporal changes of chlorophyll levels in the flag leaves from 0 to 7 weeks after heading.
	JN										NP
Weeks	0W	1W	2W	3W	4W	5W	6W	7W		Weeks	0W	1W	2W	3W	4W	5W	6W	7W
Replicate1	344	427	433	395	287	255	145	148		Replicate1	389	401	471	420	313	236	217	122
Replicate2	300	389	408	300	249	255	230	97		Replicate2	370	395	433	357	230	179	186	34
Replicate3	319	420	452	446	275	211	198	122		Replicate3	332	420	427	408	313	281	224	154
Replicate4	376	477	509	439	344	319	265	120		Replicate4	332	395	458	408	287	167	179	59
Replicate5	344	382	376	319	236	211	201	141		Replicate5	319	395	408	306	211	167	135	59
	IR72										IR64
Weeks	0W	1W	2W	3W	4W	5W	6W	7W		Weeks	0W	1W	2W	3W	4W	5W	6W	7W
Replicate1	376	449	439	370	143	82	50	0		Replicate1	382	414	420	319	167	97	70	0
Replicate2	357	401	471	363	129	40	55	0		Replicate2	357	408	433	344	146	72	84	0
Replicate3	344	433	471	376	116	65	53	0		Replicate3	382	446	439	338	141	75	55	0
Replicate4	338	370	458	458	141	64	53	0		Replicate4	306	427	414	389	167	65	65	0
Replicate5	344	427	408	408	186	62	58	0		Replicate5	332	401	446	363	110	65	55	0

## Sheet: Fi. 1g
Fi. 1g	Temporal changes of chlorophyll levels in the second upper leaves from 0 to 7 weeks after heading.
	JN										NP
Weeks	0W	1W	2W	3W	4W	5W	6W	7W		Weeks	0W	1W	2W	3W	4W	5W	6W	7W
Replicate1	344	357	376	275	260	109	118	0		Replicate1	376	408	357	317	210	122	92	0
Replicate2	319	370	376	294	230	123	98	0		Replicate2	338	401	389	243	265	126	98	0
Replicate3	306	408	408	376	236	148	78	0		Replicate3	351	370	382	249	235	97	98	0
Replicate4	389	414	344	351	254	138	125	0		Replicate4	306	338	376	375	210	108	65	0
Replicate5	338	382	351	350	254	124	91	0		Replicate5	268	351	344	317	254	98	97	0
	IR72									IR64
Weeks	0W	1W	2W	3W	4W	5W	6W	7W		Weeks	0W	1W	2W	3W	4W	5W	6W	7W
Replicate1	351	420	306	255	59	59	67	0		Replicate1	344	433	420	268	179	98	56	0
Replicate2	319	363	424	281	135	55	54	0		Replicate2	344	357	370	276	141	96	40	0
Replicate3	363	376	363	311	154	50	54	0		Replicate3	382	408	382	300	154	78	48	0
Replicate4	325	363	401	287	84	21	38	0		Replicate4	313	420	401	306	78	88	38	0
Replicate5	344	427	376	238	179	122	45	0		Replicate5	338	370	395	268	173	59	55	0

## Sheet: Fig. 1i
Fig. 1i	Quantification of color of panicles from 1, 4 and 5 weeks after heading.
		JN					NP					IR72					IR64
Weeks		%Green	%GreenYellow	%Yellow	%Brown		%Green	%GreenYellow	%Yellow	%Brown		%Green	%GreenYellow	%Yellow	%Brown		%Green	%GreenYellow	%Yellow	%Brown
1W	Replicate1	94.2317	1.50912	4.19795	0.0612839		86.5552	1.27737	12.1439	0.023546		71.3446	5.29818	23.2797	0.0775344		59.8248	4.77159	35.3723	0.0312891
	Replicate2	96.0892	1.13226	2.75771	0.0208391		95.5957	0.463613	3.93461	0.00610016		68.4305	5.26836	26.1906	0.110484		62.9066	3.67592	33.3833	0.0340994
	Replicate3	95.4245	1.62333	2.90188	0.0502801		96.6318	0.343836	3.02435	0		61.6145	5.02762	33.2904	0.0675261		63.6733	4.70549	31.5964	0.024853
	Replicate4	93.6338	2.18944	4.07572	0.101051		94.0912	0.664043	5.22012	0.0245942		64.6694	6.33518	28.844	0.151439		65.4694	4.1089	30.4145	0.00718339
	Replicate5	97.5816	0.816428	1.57719	0.0247402		96.8368	0.4294	2.72669	0.00715666		79.9928	2.66476	17.3066	0.0358166		59.2991	8.48357	32.1705	0.0468274
4W	Replicate1	30.0848	22.942	46.8343	0.138909		30.4701	16.3533	51.9872	1.18946		23.8517	20.8113	48.4094	6.92756		21.6185	19.0421	51.4732	7.86625
	Replicate2	47.9914	16.4681	35.5025	0.038018		33.6652	22.5592	42.3555	1.42008		22.8202	21.3824	48.9085	6.88892		18.6378	20.2019	50.8483	10.312
	Replicate3	32.7016	17.214	50.0517	0.0326744		28.675	22.3028	45.6432	3.37901		23.9667	21.6897	46.9417	7.402		21.69	20.43	49.35	8.53
	Replicate4	36.91	19.72	43.06	0.32		31.26	20.57	45.88	2.29		22.6584	19.5215	50.0696	7.75042		23.5588	17.7866	48.3788	10.2758
	Replicate5	36.8519	22.2381	39.8331	1.07696		32.2197	21.0643	43.5523	3.16376		23.32	20.85	48.58	7.24		22.9287	24.6935	46.7129	5.66483
5W	Replicate1	20.945	21.5384	51.8622	5.65444		11.3	21.38	55.01	12.3		20.9911	16.8816	48.6136	13.5137		8.19452	15.4344	40.1717	36.1994
	Replicate2	18.2	22.09	55.42	4.47		7.13352	21.65	53.1777	18.0387		10.6607	19.7368	42.322	27.2805		4.638	16.1088	36.0756	43.1776
	Replicate3	13.1545	22.5714	56.1434	8.13057		13.3982	21.5949	55.2765	9.73048		20.8038	20.0628	43.8305	15.303		4.51582	19.0292	39.0002	37.4547
	Replicate4	17.3964	22.0845	57.3227	3.19644		13.3657	20.9047	56.5842	9.14535		19.1101	23.9992	42.2437	14.647		9.25006	17.5216	33.8048	39.4236
	Replicate5	20.5665	22.178	56.3434	0.912083												6.58729	18.03	33.6787	41.704

## Sheet: Fig. 2f
Fig. 2f	Quantification of the flag leaves of WT and the indica ossgr mutants during seasonal senescence
Weeks		WT						KO#1						KO#2						KO#3
		%Green	%GreenYellow	%Yellow	%Brown			%Green	%GreenYellow	%Yellow	%Brown			%Green	%GreenYellow	%Yellow	%Brown			%Green	%GreenYellow	%Yellow	%Brown
1W	Replicate1	98.8585	0.301054	0.664827	0.175615		Replicate1	98.363	0.398577	0.697509	0.540925		Replicate1	99.7928	0.191296	0	0.0159413		Replicate1	99.7613	0.222788	0.0159134	0
	Replicate2	99.942	0.0579542	0	0		Replicate2	99.734	0.23279	0.0332557	0		Replicate2	99.5594	0.407963	0.0163185	0.0163185		Replicate2	99.6577	0.234192	0.0540443	0.0540443
	Replicate3	99.8754	0.106762	0	0.0177936		Replicate3	99.522	0.298775	0.179265	0		Replicate3	95.3472	2.61456	1.6587	0.379533		Replicate3	99.7095	0.22849	0.0349789	0.0270222
	Replicate4	99.7656	0.21875	0.015625	0
5W	Replicate1	88.0702	4.78691	7.14286	0		Replicate1	95.484	1.13269	3.36864	0.0147102		Replicate1	88.2931	4.4099	6.39277	0.904188		Replicate1	99.525	0.237486	0.127877	0.109609
	Replicate2	68.983	9.7177	21.046	0.253348		Replicate2	97.7535	1.3054	0.804493	0.136612		Replicate2	85.5677	4.79795	9.51892	0.115459		Replicate2	89.458	5.07946	5.44835	0.0141884
	Replicate3	65.3588	12.5554	22.0225	0.0632831		Replicate3	92.0895	3.24609	4.66442	0		Replicate3	90.8267	3.98566	4.99789	0.189793		Replicate3	96.3773	1.90888	1.56054	0.153267

## Sheet: Fig. 2h
Fig. 2h	Quantification of the panicles of WT and the indica ossgr mutants during seasonal senescence
	WT						KO#1						KO#2						KO#3
		%Green	%GreenYellow	%Yellow	%Brown			%Green	%GreenYellow	%Yellow	%Brown			%Green	%GreenYellow	%Yellow	%Brown			%Green	%GreenYellow	%Yellow	%Brown
1W	Replicate1	67.9023	10.6061	21.2342	0.257429		Replicate1	75.5823	10.1143	14.0997	0.203702		Replicate1	79.2867	4.91566	15.6337	0.163855		Replicate1	78.2301	8.62235	13.0602	0.0873591
	Replicate2	74.3636	10.1541	15.3637	0.118558		Replicate2	61.7239	16.0172	21.9039	0.35502		Replicate2	80.3597	6.59729	12.8915	0.151546		Replicate2	68.9375	12.7872	17.9882	0.287173
	Replicate3	75.2871	11.7152	12.8541	0.143568		Replicate3	70.3157	9.24356	20.2147	0.226043		Replicate3	83.0147	4.65431	12.2248	0.106219		Replicate3	72.8591	9.41105	17.5026	0.227193
	Replicate4	77.1438	8.96704	13.6251	0.263987		Replicate4	73.3697	11.4145	15.0793	0.136512		Replicate4	81.0709	7.62974	11.0089	0.290473		Replicate4	82.2763	7.2663	10.2966	0.160759
	Replicate5	81.6126	9.00219	9.139	0.24626		Replicate5	85.1597	5.56513	9.15357	0.121642		Replicate5	82.6658	6.66445	10.3872	0.282533		Replicate5	76.8889	5.28175	17.6481	0.181192
5W	Replicate1	15.1332	25.169	34.2982	25.3996		Replicate1	35.9872	25.415	35.3493	3.24849		Replicate1	32.3494	26.1754	39.3677	2.10754		Replicate1	58.0219	13.5205	27.9327	0.524885
	Replicate2	11.7448	23.4895	47.6341	17.1317		Replicate2	55.1976	18.1772	25.0206	1.60462		Replicate2	40.7143	28.6702	28.1383	2.4772		Replicate2	34.9476	26.656	35.1077	3.28864
	Replicate3	18.3899	28.1375	42.376	11.0966		Replicate3	59.3104	15.9373	24.2063	0.546064		Replicate3	34.2597	25.1158	30.7139	9.91056		Replicate3	47.4451	27.3312	24.5728	0.650936
	Replicate4	22.0453	27.6446	42.85	7.46018		Replicate4	40.405	27.8494	28.0258	3.7199		Replicate4	44.4453	23.0448	25.4111	7.09874		Replicate4	81.668	6.23206	11.7779	0.322106
	Replicate5	23.1728	32.5727	41.4277	2.82678		Replicate5	45.7524	24.4552	25.6773	4.11514		Replicate5	46.9326	21.3367	29.977	1.75379		Replicate5	39.8516	24.7478	28.4125	6.98813

## Sheet: Fig. 3a
Fig. 3a	OsSGR transcript levels in the flag leaves of two japonica (JN, NP) and two indica (IR72, IR64) cultivars measured at seven time points with 1-week intervals from 1 to 7 weeks after heading.
	NP				JN				IR72				IR64
	Replicate1	Replicate2	Replicate3		Replicate1	Replicate2	Replicate3		Replicate1	Replicate2	Replicate3		Replicate1	Replicate2	Replicate3
1W	0.165557	0.190836	0.178196		0.240682	0.328226	0.284454		0.32415	0.356969	0.340559		0.42665	0.485281	0.455966
2W	0.89212	0.966997	0.929558		0.919252	0.815157	0.867204		1.34795	1.36992	1.35894		3.42228	3.37658	3.39943
3W	1.19	1.29883	1.24442		1.3327	1.49583	1.41427		2.18199	2.72695	2.45447		5.6454	6.19317	5.91929
4W	1.01317	1.02632	1.01975		3.40059	3.57593	3.48826		1.29511	1.44468	1.3699		4.96299	5.82247	5.39273
5W	4.00228	4.4449	4.22359		4.718	4.72667	4.72234		4.7788	5.13716	4.95798		8.46127	8.74849	8.60488
6W	6.35397	5.88415	6.11906		6.99383	7.07372	7.03377		14.8084	16.4533	15.6309		27.665	28.0432	27.8541
7W	10.7496	13.1834	11.9665		7.46046	6.70546	7.08296		44.2286	46.999	45.6138		34.8287	38.9193	36.874

## Sheet: Fig. 3c
Fig. 3c	Chlorophyll concentration of the flag leaves in each of the 8 haplotype plants at 6 weeks after heading
NO.	Haplotype	Accession name	CHL (μg/cm2)
1	1	BHADOIA 685	81.6667
2	1	Champa 803	93.4
3	1	Chetea chara	63.8
4	1	Dee-Geo-Woo-Gen	87
5	1	GUAN-YIN-TSAN	91.8
6	1	IR35410-50-2-2-1	103
7	1	IR36	34.6
8	1	IR8	22.8
9	1	IRGA409	83.3333
10	1	JAYA	40
11	1	Khao dawkmal 4-2-105	138.8
12	1	KUN-MIN-TSIEH-HUNAN	37.6667
13	1	Minghui 86	83.3333
14	1	NEP MY	25.3333
15	1	Nep Ran	81.5
16	1	NEP THOM	73.1111
17	1	PA-TOU-HUNG	131
18	1	TAICHUNG NATIVE 1	149.833
19	1	Te qing	105
20	1	ZHEN SHAN 98	126.556
21	1	HSIAO CHIU KU	119.167
22	1	TA TSAO	115
23	1	TAINAN-IKU446	110.8
24	1	WC 7	146.6
25	1	LAC23	135
26	2	BASMATI	93.8333
27	2	DA28	52.1667
28	2	DA8	47
29	2	BJ1	59
30	2	DZ78	97
31	2	Kasalath	83
32	2	CO 25	94
33	2	PEH-KUH-TSAO-TU (ACC 8237)	53.8
34	2	DHOLI BORO	74.1429
35	3	CHAU-FON-THOU	111
36	3	WC 19	141
37	4	DHALASHAITA	99.75
38	4	GHATI KAMMA NANGARHAR	45
39	4	PHUDUGEY	107
40	5	Bico Branco	219.333
41	5	ARC 10352	152
42	5	DZ78	208.889
43	5	KALAMKATI	122.25
44	5	T1	135.25
45	5	Badal 613	292.4
46	5	Padi hitam Melayu	176.8
47	5	Pratao	102
48	5	TD54	134.143
49	5	NEP HOA VANG	192.8
50	5	Norin 21	255.75
51	5	IAC25	208.833
52	5	IRAT177	213.6
53	5	MAINTIMOLOTSY 1226	201.143
54	5	OS6	158.429
55	5	PADI KASALLE	184.4
56	6	DOM-SOFID	279.833
57	6	FIROOZ	247.333
58	6	FIROOZ (ACC 39261)	197.333
59	6	PADI HOJONG (ACC 8192)	250.875
60	6	Baek Jang Brou 22	246.6
61	7	Seratus Malam	113.6
62	7	Lemont	208.3
63	7	N22	174.2
64	7	Padi Adongdumarat	146.3
65	8	TCHAMPA (ACC32368)	291
66	8	NANJING 11	194.4
67	8	Aedal	202
68	8	AGOSTANO	292.6
69	8	AICHI-ASAHI	224.4
70	8	Baek Cheonn Do	188
71	8	BAEK CHUN SIRA	204.714
72	8	Baek chun Sira Kona	257.667
73	8	BAEK KIONG ZO	283.2
74	8	Beonjo	311.2
75	8	CHODONGJI	179.375
76	8	Chujing 6	261.6
77	8	CHUAN	279.833
78	8	Chuan 2	130
79	8	Cs-M3	155.286
80	8	Geumo Byeo 1	474.8
81	8	HAGINOMAEMOCHI	201
82	8	HEUKGAENG	242.6
83	8	Hsiao Fang Chu	300.625
84	8	HU-LU-TUO	287.2
85	8	KAMENOO	231
86	8	KIBI	227.833
87	8	Koshihikari	289.6
88	8	Kotobuki	221.2
89	8	Norin 1	354.143
90	8	Norin 2	258.667
91	8	NPE251	318.8
92	8	NPE832	283.4
93	8	ORO	233.8
94	8	OSTIGLIA	263
95	8	TAICHUNG	286.2
96	8	TAINAN-IKU512	320
97	8	TAIPEI 309	335.4
98	8	Zhong Hua 10	308.5
99	8	NIPPONBARE	232.9
100	8	HONDURAS	326.6
101	8	Kotobukimochi	259.4
102	8	L202	234.1
103	8	NOVA 66	203.9
104	8	Saturn	219.7
105	8	M 202	324

## Sheet: Fig. 4g
Fig. 4g	Quantification of leaf color change in the flag leaves.
	IR72						IR72-NIL						JN						JN-NIL
Weeks		%Green	%GreenYellow	%Yellow	%Brown			%Green	%GreenYellow	%Yellow	%Brown			%Green	%GreenYellow	%Yellow	%Brown			%Green	%GreenYellow	%Yellow	%Brown
1W	Replicate1	99.9686	0.0314317	0	0		Replicate1	99.9665	0.033484	0	0		Replicate1	99.8088	0.134968	0.0562366	0		Replicate1	99.8408	0.159181	0	0
	Replicate2	99.6302	0.11254	0.257235	0		Replicate2	99.7858	0.14827	0.0494234	0.0164745		Replicate2	99.8226	0.15656	0	0.0208746		Replicate2	99.7408	0.245533	0	0.0136407
	Replicate3	99.945	0.0549602	0	0		Replicate3	99.9799	0.0200965	0	0		Replicate3	99.9264	0.063118	0.0105197	0		Replicate3	99.8819	0.0885609	0	0.0295203
	Replicate4	99.9436	0.0564334	0	0		Replicate4	99.9037	0.096302	0	0		Replicate4	99.8962	0.0908383	0	0.0129769		Replicate4	99.7929	0.19329	0.0138064	0
	Replicate5	99.9715	0.0285347	0	0		Replicate5	99.9859	0.0140746	0	0		Replicate5	99.7527	0.216428	0.0206122	0.0103061		Replicate5	99.7795	0.208206	0.0122474	0
4W	Replicate1	99.6471	0.176471	0.147059	0.0294118		Replicate1	99.652	0.16644	0.181571	0		Replicate1	99.3723	0.338983	0.213434	0.0753296		Replicate1	99.0033	0.811619	0.185106	0
	Replicate2	99.0479	0.322039	0.490059	0.140017		Replicate2	99.5714	0.197824	0.230795	0		Replicate2	99.0054	0.84351	0.0629485	0.0881279		Replicate2	99.3661	0.535287	0.0986054	0
	Replicate3	99.2886	0.390571	0.320826	0		Replicate3	99.5885	0.161646	0.235121	0.0146951		Replicate3	99.2314	0.612465	0.0600456	0.096073		Replicate3	99.5788	0.308902	0.084246	0.028082
	Replicate4	99.5322	0.26552	0.177014	0.0252876		Replicate4	99.5819	0.198063	0.198063	0.022007		Replicate4	99.3969	0.472981	0.13007	0		Replicate4	99.0756	0.644258	0.22409	0.0560224
	Replicate5	99.6943	0.125069	0.180656	0		Replicate5	99.5991	0.178174	0.207869	0.0148478		Replicate5	99.5129	0.373134	0.0932836	0.0207297		Replicate5	99.3597	0.466916	0.146745	0.0266809
7W	Replicate1	29.4342	4.21033	55.5344	10.8211		Replicate1	60.8229	4.54395	30.3371	4.2961		Replicate1	96.7588	2.48744	0.603015	0.150754		Replicate1	7.26957	6.77604	84.2604	1.69401
	Replicate2	20.5585	5.42449	49.4303	24.5867		Replicate2	67.5388	2.49468	23.5625	6.40402		Replicate2	96.7588	2.48744	0.603015	0.150754		Replicate2	4.63206	10.841	83.3771	1.1498
	Replicate3	23.3455	6.48148	61.7942	8.37887		Replicate3	73.4336	2.63403	20.3805	3.55195		Replicate3	98.6502	0.695982	0.601076	0.0527259		Replicate3	4.4899	6.66409	88.3571	0.488872
	Replicate4	28.214	5.04898	55.2223	11.5147		Replicate4	72.2544	3.95848	22.4354	1.35168		Replicate4	97.0282	2.23775	0.651196	0.0828795		Replicate4	3.33997	5.23977	76.3444	15.0758
	Replicate5	7.58152	6.27717	59.7962	26.3451		Replicate5	67.425	3.29919	26.5245	2.75131		Replicate5	96.6483	2.38209	0.694278	0.275317		Replicate5	2.06555	4.79686	77.8764	15.2612

[truncated: 61 more sheets: Fig. 4h, Fig. 4i, Fig. 4j, Fig. 4k, Fig. 4l, Fig. 4m, Suppl Fig. 1, Suppl Fig. 2, Suppl Fig. 3, Suppl Fig. 4b, Suppl Fig. 5b, Suppl Fig. 5c, Suppl Fig. 5d, Suppl Fig. 5g, Suppl Fig. 5i, Suppl Fig. 5j, Suppl Fig. 5k, Suppl Fig. 5l, Suppl Fig. 5m, Suppl Fig. 5n …]
